# Supplementary material for: Cosmopolitan Distribution of Endozoicomonas-Like Organisms and Other Intracellular Microcolonies of Bacteria Causing Infection in Marine Mollusks
Source: Front Microbiol. 2020 Oct 30;11:577481. doi: 10.3389/fmicb.2020.577481 (PMC7661492; doi:10.3389/fmicb.2020.577481)
Supplement: Supplementary 1 — Table summarizing the metadata associated with each sample (ID, host, fixation, date, tissue sequenced), the number of reads per sample obtained in the 16S rRNA gene amplicon sequencing (before and after filtering) and the number of reads per taxonomic group. The environmental column shows the number of reads per sample that was not included in the phylogeny study as there were not identified to belong to any endosymbiotic bacteria. The unclassified column shows the number of reads per sample that were not included within the top ten percent of reads in any one sample or which were not identified as the most abundant in any one sample and which were therefore not investigated through detailed phylogenetic analysis or alignment using BLAST. [file Table_1.XLSX]

## Sheet: Supplimentary Table 1
Sample	Sequencing Run	Biosample_accession	Bioproject_accession	Host	Collection_date	Country	Survey_id	Host_subject_id	Tissue	Type of Tissue Preservative	Number of Reads After Sequencing	Number of Reads After Filtering	Number of Reads After Removal of Chimeric Sequences	Reads grouped by taxon
														Anaplasma/Erlichia group	Brownia rhizoecola	Chlamydiae	Endosymbiote	Endozoicomonas	Francisella	Mycoplasma	Enviromental	Unclassified
Ace-July-24	2	SAMN14764257	PRJNA615791	Cerastoderma edule	2014	Spain	Unknown	1	Various tissues.	EtOH.	925235	824918	768328	0	0	0	2	693791	14	0	70	74451
Amg-Geq13-w7	2	SAMN14764290	PRJNA615791	Mytilus galloprovincialis	2013	Spain	Unknown	1	Various tissues.	EtOH.	36506	18569	17380	0	0	0	0	11636	0	0	228	5516
Ams-Gen13-11	2	SAMN14764291	PRJNA615791	Mytilus galloprovincialis	2013	Spain	Unknown	2	Various tissues.	EtOH.	190172	154182	142898	18	0	0	0	74581	26	0	547	67726
DG-S-6-14-20a	2	SAMN14764339	PRJNA615791	Ruditapes philippinarum	2014	Ireland	DG-S-6-14-20	1	Digestive gland.	EtOH	354851	316063	274155	324	0	0	0	166291	0	0	1074	106466
DG-S-6-14-20b	2	SAMN14764340	PRJNA615791	Ruditapes philippinarum	2014	Ireland	DG-S-6-14-20	2	Digestive gland.	EtOH	279012	248031	221600	339	0	0	0	121413	32	0	913	98903
G4A	3	SAMN14764243	PRJNA615791	Aequipecten opercularis	2017	United Kingdom	Unknown	4	Gills.	EtOH	1127022	1070926	728073	0	0	3468	0	493682	3	3466	104501	122953
G5J	3	SAMN14764242	PRJNA615791	Aequipecten opercularis	2017	United Kingdom	Unknown	5	Gills.	EtOH	338144	326656	231081	0	0	24	0	210019	0	190	16644	4204
G6J	3	SAMN14764244	PRJNA615791	Aequipecten opercularis	2017	United Kingdom	Unknown	6	Gills.	EtOH	102788	98292	78011	0	0	1	0	70485	0	12	6038	1475
Gill-S-53-13-6-RA16063	2	SAMN14764338	PRJNA615791	Ruditapes philippinarum	2014	Ireland	RA16063	1	Gills.	EtOH	25194	16012	13342	0	0	0	2	215	3	0	9190	3932
JNR-17-3-18	1	SAMN14764299	PRJNA615791	Ostrea edulis	2017	Norway	JNR-17-3	18	Digestive gland.	EtOH	84350	9827	9646	5038	0	0	1	235	0	0	741	3631
JNR-17-3-23	1	SAMN14764300	PRJNA615791	Ostrea edulis	2017	Norway	JNR-17-3	23	Digestive gland.	EtOH	165194	19821	19736	13897	0	0	1	243	0	0	482	5113
JNR-17-3-3	1	SAMN14764301	PRJNA615791	Ostrea edulis	2017	Norway	JNR-17-3	3	Digestive gland.	EtOH	268876	32122	31576	21922	0	0	0	148	0	0	2209	7297
JNR-17-3-8	1	SAMN14764302	PRJNA615791	Ostrea edulis	2017	Norway	JNR-17-3	8	Digestive gland.	EtOH	257101	43158	41698	13316	0	0	1	83	0	0	7031	21267
PM28062-16B	2	SAMN14764318	PRJNA615791	Pecten maximus	2014	United Kingdom	PM28062	16	Gills.	EtOH	197625	171392	161027	0	0	101	15	160210	11	38	292	360
PM30170-21-gill	2	SAMN14764259	PRJNA615791	Cerastoderma edule	2015	United Kingdom	PM30170	21	Gills.	EtOH	429593	347136	322093	86	0	0	38	262203	9	48	3061	56648
PM30170-23-gill	2	SAMN14764260	PRJNA615791	Cerastoderma edule	2015	United Kingdom	PM30170	23	Gills.	EtOH	256176	216350	198902	34	0	17	1165	132338	0	0	1767	63581
PM31823-106	2	SAMN14764295	PRJNA615791	Ostrea edulis	2016	United Kingdom	PM31823	106	Digestive gland.	EtOH	67093	1330	880	7	0	0	0	670	6	0	41	156
PM31823-119	2	SAMN14764296	PRJNA615791	Ostrea edulis	2016	United Kingdom	PM31823	119	Digestive gland.	EtOH	101052	37292	33823	7	0	3039	9	1269	0	6842	10381	12276
PM31823-124	2	SAMN14764297	PRJNA615791	Ostrea edulis	2016	United Kingdom	PM31823	124	Digestive gland.	EtOH	118337	92513	81236	30	0	14916	0	1136	3	1044	22990	41117
PM31823-183	2	SAMN14764298	PRJNA615791	Ostrea edulis	2016	United Kingdom	PM31823	183	Digestive gland.	EtOH	95418	66131	57434	33	0	171	0	915	3	21128	13537	21647
PM33313-26	2	SAMN14764336	PRJNA615791	Ruditapes philippinarum	2017	United Kingdom	PM33313	26	Various tissues.	EtOH	462412	384557	280424	84818	0	0	288	394	0	229	82207	112488
PM33313-29	2	SAMN14764337	PRJNA615791	Ruditapes philippinarum	2017	United Kingdom	PM33313	29	Various tissues.	EtOH	263257	230529	172345	79956	0	0	92	1336	21	245	14545	76150
RA13082-14	2	SAMN14764284	PRJNA615791	Mytilus edulis	2013	United Kingdom	RA13082	14	Digestive gland.	EtOH.	90113	78831	67417	43313	0	0	0	206	50	0	4608	19240
RA13082-152	2	SAMN14764286	PRJNA615791	Mytilus edulis	2013	United Kingdom	RA13082	152	Digestive gland.	EtOH.	208415	181900	165996	34	0	0	0	354	111144	0	4810	49654
RA13082-16	2	SAMN14764287	PRJNA615791	Mytilus edulis	2013	United Kingdom	RA13082	16	Digestive gland.	EtOH.	340995	293414	259761	73379	0	0	50	506	1104	0	38864	145858
RA13082-22	2	SAMN14764285	PRJNA615791	Mytilus edulis	2013	United Kingdom	RA13082	22	Digestive gland.	EtOH.	102836	83660	72776	55	0	0	0	161	51	0	34400	38109
RA16002-SLIDE-NO-2	2	SAMN14764261	PRJNA615791	Donax trunculus	2018	Italy	RA16002	2	Various tissues.	FFPE	8415	6359	4680	13	0	0	0	260	0	0	1793	2614
RA16002-SLIDE-NO-3	2	SAMN14764262	PRJNA615791	Donax trunculus	2018	Italy	RA16002	3	Various tissues.	FFPE	13030	1871	864	0	0	0	0	579	0	0	114	171
RA16021-2	2	SAMN14764253	PRJNA615791	Callista chione	2011	Italy	RA16021	2	Various tissues.	FFPE	3992	2515	1606	23	212	0	0	269	27	0	772	303
RA16021-3	2	SAMN14764254	PRJNA615791	Callista chione	2011	Italy	RA16021	3	Various tissues.	FFPE	26430	13396	11407	0	528	0	0	115	0	0	4943	5821
RA16021-4	2	SAMN14764255	PRJNA615791	Callista chione	2011	Italy	RA16021	4	Various tissues.	FFPE	4431	2358	1649	0	0	0	0	486	0	0	245	918
RA16079-1	2	SAMN14764328	PRJNA615791	Pecten novaezelandiae	2015	New Zealand	RA16079	1	Various tissues.	FFPE	15831	9790	7721	22	0	0	0	713	0	4	2386	4596
RA16088-1	2	SAMN14764251	PRJNA615791	Argopecten purpuratus	2014	Chile	RA16088	1	Various tissues.	FFPE	12636	1821	1083	70	0	0	0	229	0	5	299	480
RA16088-2	2	SAMN14764252	PRJNA615791	Argopecten purpuratus	2014	Chile	RA16088	2	Various tissues.	FFPE	3306	1800	1272	54	0	0	0	487	46	0	267	418
RA16088-3	2	SAMN14764279	PRJNA615791	Mytilus chilensis	2016	Chile	RA16088	3	Various tissues.	FFPE	64271	7132	6119	0	0	6	0	388	9	17	4555	1144
RA16088-4	2	SAMN14764280	PRJNA615791	Mytilus chilensis	2016	Chile	RA16088	4	Various tissues.	FFPE	38597	3412	2682	4	0	0	0	729	0	0	1332	617
RA16088-5	2	SAMN14764281	PRJNA615791	Mytilus chilensis	2016	Chile	RA16088	5	Various tissues.	FFPE	46976	34670	28234	0	0	3586	0	534	31	424	10322	13337
RA17026-1	2	SAMN14764335	PRJNA615791	Polititapes aureus	2010	Spain	RA17026	1	Various tissues.	FFPE	2162	781	531	0	0	0	0	167	0	0	307	57
RA17026-2	2	SAMN14764256	PRJNA615791	Cerastoderma edule	2013	Spain	RA17026	2	Various tissues.	FFPE	24968	3003	2670	0	0	0	0	757	0	0	384	1529
RA17047-DG1	2	SAMN14764245	PRJNA615791	Aequipecten opercularis	2017	United Kingdom	RA17047	1	Digestive gland.	EtOH	51328	42849	36838	23	0	52	0	21727	0	1899	6411	6726
RA17047-DG3	2	SAMN14764246	PRJNA615791	Aequipecten opercularis	2017	United Kingdom	RA17047	3	Digestive gland.	EtOH	595336	521872	448872	0	0	439	0	272152	0	2406	60238	113637
RA17047-DG7	2	SAMN14764247	PRJNA615791	Aequipecten opercularis	2017	United Kingdom	RA17047	7	Digestive gland.	EtOH	154332	133098	103296	0	0	982	0	10205	0	5171	50026	36912
RA17047-G1	2	SAMN14764248	PRJNA615791	Aequipecten opercularis	2017	United Kingdom	RA17047	1	Gills.	EtOH	303980	269480	238798	21	0	0	0	234492	14	20	869	3382
RA17047-G3	2	SAMN14764249	PRJNA615791	Aequipecten opercularis	2017	United Kingdom	RA17047	3	Gills.	EtOH	768413	665261	578725	0	0	157	5	556823	0	170	11107	10463
RA17047-G7	2	SAMN14764250	PRJNA615791	Aequipecten opercularis	2017	United Kingdom	RA17047	7	Gills.	EtOH	173185	148643	118897	9	0	39	0	84462	0	344	17137	16906
RA19035-1	3	SAMN14764329	PRJNA615791	Pecten sulcicostatus	2010 - 2011	South Africa	RA19035	1	Various tissues.	FFPE	6092	2859	1027	0	0	1	0	822	0	2	66	136
RA19035-2	3	SAMN14764330	PRJNA615791	Pecten sulcicostatus	2010 - 2011	South Africa	RA19035	2	Various tissues.	FFPE	289	112	39	0	0	0	0	29	0	0	6	4
RA19035-3	3	SAMN14764331	PRJNA615791	Pecten sulcicostatus	2010 - 2011	South Africa	RA19035	3	Various tissues.	FFPE	213	61	35	0	0	1	0	22	0	0	6	6
RA19035-4	3	SAMN14764332	PRJNA615791	Pecten sulcicostatus	2010 - 2011	South Africa	RA19035	4	Various tissues.	FFPE	1120	464	264	0	0	0	0	233	0	0	18	13
RmCvMFR7	2	SAMN14764263	PRJNA615791	Mimachlamys varia	2012	Spain	RmCvM	1	Various tissues.	EtOH.	405889	348469	279185	163	0	0	0	961	9	22839	36691	218522
RmCvMn12-3	2	SAMN14764264	PRJNA615791	Mimachlamys varia	2012	Spain	RmCvM	2	Various tissues.	EtOH.	83588	69723	56110	0	0	0	0	9603	38	3007	9518	33944
S-19-16-14-RA16063	2	SAMN14764283	PRJNA615791	Mytilus edulis	2016	Ireland	RA16063	1	Gills.	EtOH	417337	360786	298547	28	0	0	42	690	0	9	273946	23832
S-57-16-10	2	SAMN14764314	PRJNA615791	Pecten maximus	2016	Ireland	S-57-16	10	Various tissues.	EtOH	400946	346561	282973	0	0	9204	0	254	0	7499	176788	89228
S-57-16-15	2	SAMN14764315	PRJNA615791	Pecten maximus	2016	Ireland	S-57-16	15	Various tissues.	EtOH	328760	281942	228330	0	0	1481	0	876	0	833	159404	65736
S-57-16-17	2	SAMN14764316	PRJNA615791	Pecten maximus	2016	Ireland	S-57-16	17	Various tissues.	EtOH	572994	478589	417156	0	0	23757	0	707	0	30274	204596	157822
S-57-16-18	2	SAMN14764317	PRJNA615791	Pecten maximus	2016	Ireland	S-57-16	18	Various tissues.	EtOH	126068	109613	91340	0	0	724	0	476	15	2156	57767	30202
W15-1131-1	2	SAMN14764326	PRJNA615791	Pecten novaezelandiae	2015	New Zealand	W15-1131	1	Gills and Mantle.	EtOH.	201879	173346	152113	14	0	4	0	50546	0	0	32180	69369
W15-1131-5	2	SAMN14764327	PRJNA615791	Pecten novaezelandiae	2015	New Zealand	W15-1131	5	Gills and Mantle.	EtOH.	265388	208018	191950	15	0	0	0	75807	0	13	5263	110852
w16-1408-1	1	SAMN14764305	PRJNA615791	Paphies ventricosa	2017	New Zealand	w16-1408	1	Gills and Mantle.	EtOH.	97852	13816	13639	2	0	0	994	29	0	0	6800	5814
w16-1408-2	1	SAMN14764306	PRJNA615791	Paphies ventricosa	2017	New Zealand	w16-1408	2	Gills and Mantle.	EtOH.	402102	71546	69775	5	0	0	848	88	0	0	51208	17626
w16-1408-3	1	SAMN14764307	PRJNA615791	Paphies ventricosa	2017	New Zealand	w16-1408	3	Gills and Mantle.	EtOH.	196665	25618	25189	1	0	0	2019	103	0	0	16224	6842
09-065-11	2	SAMN14764309	PRJNA615791	Pecten maximus	2009	France	09-065	11	Gills.	EtOH	410726	364684	325875	38	1	977	0	274742	62	1380	5075	43600
09-065-12	2	SAMN14764310	PRJNA615791	Pecten maximus	2009	France	09-065	12	Gills.	EtOH	214283	189322	168343	0	0	34	0	147242	0	159	948	19960
09-065-25	2	SAMN14764311	PRJNA615791	Pecten maximus	2009	France	09-065	25	Gills.	EtOH	489903	435666	410408	0	0	7	0	409536	0	132	294	439
09-114-01	2	SAMN14764312	PRJNA615791	Pecten maximus	2009	France	09-114	1	Digestive gland and Gills.	EtOH	534503	467573	418875	0	0	7580	0	303236	23	1615	18225	88196
09-114-02	2	SAMN14764313	PRJNA615791	Pecten maximus	2009	France	09-114	2	Digestive gland and Gills.	EtOH	122866	92428	80998	0	0	2664	10	25861	0	8646	5677	38140
136-Pt-D2	2	SAMN14764308	PRJNA615791	Patella caerulea	2018	Italy	Unknown	1	Various tissues.	FFPE	15720	12942	9858	30	0	0	0	166	0	0	1927	7735
14-APC46	2	SAMN14764333	PRJNA615791	Perna canaliculus	2014	New Zealand	14-APC	46	Gills.	EtOH	309316	174944	145883	0	0	0	0	9962	11	911	116780	18219
14-APC73	2	SAMN14764334	PRJNA615791	Perna canaliculus	2014	New Zealand	14-APC	73	Gills.	EtOH	83306	65125	57205	0	0	0	0	3378	9	4240	38178	11400
14-OCA103	2	SAMN14764292	PRJNA615791	Ostrea chilensis	2014	New Zealand	14-OCA	103	Gills.	EtOH	46976	40686	36563	141	0	0	0	12699	77	111	2644	20891
14-OCA125	2	SAMN14764293	PRJNA615791	Ostrea chilensis	2014	New Zealand	14-OCA	125	Gills.	EtOH	161146	101734	84196	0	0	0	0	3279	47318	48	2491	31060
14-PZB12	2	SAMN14764303	PRJNA615791	Panopea zelandica	2014	New Zealand	14-PZB	12	Gills.	EtOH	119124	93171	80651	0	0	0	17059	1117	0	0	42533	19942
14-PZB21	2	SAMN14764304	PRJNA615791	Panopea zelandica	2014	New Zealand	14-PZB	21	Gills.	EtOH	200755	170626	128890	174	0	0	117	329	0	0	28369	99901
17SC1B	1	SAMN14764319	PRJNA615791	Pecten novaezelandiae	2017	New Zealand	17SC	1	Gills.	EtOH.	156347	35459	34107	9	0	0	2	15884	0	0	99	18113
17SC4A	1	SAMN14764320	PRJNA615791	Pecten novaezelandiae	2017	New Zealand	17SC	4	Gills.	EtOH.	497640	111836	108335	10	0	0	0	59188	0	0	508	48629
17SC5B	1	SAMN14764321	PRJNA615791	Pecten novaezelandiae	2017	New Zealand	17SC	5	Gills.	EtOH.	102763	22331	21153	5	0	0	0	12050	0	0	63	9035
17SC6B	1	SAMN14764322	PRJNA615791	Pecten novaezelandiae	2017	New Zealand	17SC	6	Gills.	EtOH.	61504	13157	12554	0	0	0	1	6000	0	0	53	6500
17SC7B	1	SAMN14764323	PRJNA615791	Pecten novaezelandiae	2017	New Zealand	17SC	7	Gills.	EtOH.	232595	53145	50984	10	0	0	4	29330	0	0	78	21562
17SC8B	1	SAMN14764324	PRJNA615791	Pecten novaezelandiae	2017	New Zealand	17SC	8	Gills.	EtOH.	135511	29131	26796	4	0	0	7	13342	0	0	136	13307
17SC9B	1	SAMN14764325	PRJNA615791	Pecten novaezelandiae	2017	New Zealand	17SC	9	Gills.	EtOH.	130103	30314	29722	7	0	0	0	19829	0	0	12	9874
2017-0808-103-D	1	SAMN14764265	PRJNA615791	Mizuhopecten yessoensis	2017	Japan	2017-0808	103	Digestive gland.	EtOH	19561	3513	3465	2664	0	0	0	82	0	0	105	614
2017-0808-103-G	1	SAMN14764266	PRJNA615791	Mizuhopecten yessoensis	2017	Japan	2017-0808	103	Gills.	EtOH	278114	63864	61751	43	0	0	3	32568	0	0	219	28918
2017-0808-110-D	1	SAMN14764267	PRJNA615791	Mizuhopecten yessoensis	2017	Japan	2017-0808	110	Digestive gland.	EtOH	1890	195	184	0	0	0	0	78	0	0	34	72
2017-0808-110-G	1	SAMN14764268	PRJNA615791	Mizuhopecten yessoensis	2017	Japan	2017-0808	110	Gills.	EtOH	190215	42561	42533	3	0	0	1	37687	0	0	35	4807
2017-0808-112-D	1	SAMN14764269	PRJNA615791	Mizuhopecten yessoensis	2017	Japan	2017-0808	112	Digestive gland.	EtOH	13097	2552	2538	720	0	0	0	1363	0	0	35	420
2017-0808-112-G	1	SAMN14764270	PRJNA615791	Mizuhopecten yessoensis	2017	Japan	2017-0808	112	Gills.	EtOH	257931	57001	56941	18	0	0	0	49992	0	0	36	6895
2017-0808-113-D	1	SAMN14764271	PRJNA615791	Mizuhopecten yessoensis	2017	Japan	2017-0808	113	Digestive gland.	EtOH	5073	710	689	454	0	0	0	65	0	0	25	145
2017-0808-113-G	1	SAMN14764272	PRJNA615791	Mizuhopecten yessoensis	2017	Japan	2017-0808	113	Gills.	EtOH	427775	93957	93878	85	0	0	1	83713	0	0	60	10019
2017-0808-116-D	1	SAMN14764273	PRJNA615791	Mizuhopecten yessoensis	2017	Japan	2017-0808	116	Digestive gland.	EtOH	25452	5089	5069	18	0	0	0	4233	0	0	10	808
2017-0808-116-G	1	SAMN14764274	PRJNA615791	Mizuhopecten yessoensis	2017	Japan	2017-0808	116	Gills.	EtOH	264340	58736	58673	131	0	0	1	50822	0	0	48	7671
2017-0809-120-D	1	SAMN14764275	PRJNA615791	Mizuhopecten yessoensis	2017	Japan	2017-0808	120	Digestive gland.	EtOH	124065	22412	22374	1349	0	0	0	4176	0	0	12760	4089
2017-0809-120-G	1	SAMN14764276	PRJNA615791	Mizuhopecten yessoensis	2017	Japan	2017-0808	120	Gills.	EtOH	311617	77122	77021	2	0	0	0	68815	0	0	132	8072
2017-0809-127-D	1	SAMN14764277	PRJNA615791	Mizuhopecten yessoensis	2017	Japan	2017-0808	127	Digestive gland.	EtOH	100137	19148	18993	10913	0	0	0	5789	0	0	20	2271
2017-0809-127-G	1	SAMN14764278	PRJNA615791	Mizuhopecten yessoensis	2017	Japan	2017-0808	127	Gills.	EtOH	518086	128573	128106	2892	0	0	1	107877	0	0	102	17234
441M4-Jan-2018	1	SAMN14764288	PRJNA615791	Mytilus galloprovincialis	2018	Italy	441	4	Gills.	EtOH.	20620	3537	3481	3	0	0	0	2444	0	0	45	989
441M7-Jan-2018	1	SAMN14764289	PRJNA615791	Mytilus galloprovincialis	2018	Italy	441	7	Gills.	EtOH.	24086	3901	3820	0	0	0	0	2257	0	0	24	1539
953-6	2	SAMN14764282	PRJNA615791	Mytilus chilensis	2016	Chile	953	6	Various tissues.	FFPE	12087	3854	2631	3	0	4	0	892	12	9	152	1559
